# Supplementary material for: Immune Checkpoint Inhibitors and Survival Outcomes in Brain Metastasis: A Time Series-Based Meta-Analysis
Source: Front Oncol. 2020 Oct 20;10:564382. doi: 10.3389/fonc.2020.564382 (PMC7606910; doi:10.3389/fonc.2020.564382)
Supplement: Supplementary file 1 [file Data_Sheet_1.zip]

Archive with 20 entries (19 files):
- Supplementary materials/
- Supplementary materials/Supplementary Figure 1 PFS_6mo_forest_tumor.tif
- Supplementary materials/Supplementary Figure 10 OS_24mo_forest.tif
- Supplementary materials/Supplementary Figure 11 metainf plot.tif
- Supplementary materials/Supplementary Figure 12 funnel plot.tif
- Supplementary materials/Supplementary Figure 2 PFS_6mo_forest_ICI.tiff
- Supplementary materials/Supplementary Figure 3 PFS_12mo_forest_tumor.tif
- Supplementary materials/Supplementary Figure 4 PFS_12mo_forest_ICI.tiff
- Supplementary materials/Supplementary Figure 5 OS_6mo_forest_tumor.tif
- Supplementary materials/Supplementary Figure 6 OS_6mo_forest_ICI.tiff
- Supplementary materials/Supplementary Figure 7 OS_12mo_forest_tumor.tif
- Supplementary materials/Supplementary Figure 8 OS_12mo_forest_ICI.tiff
- Supplementary materials/Supplementary Figure 9 PFS_24mo_forest.tif
- Supplementary materials/Supplementary Table 1 meta regression.docx
- Supplementary materials/Supplementary Table 2 Beggs test for each outcome of included studies.docx
- Supplementary materials/Supplementary Table 3 Eggers test for each outcome of included studies.docx
- Supplementary materials/Supplementary Table 4 Media OS and media PFS reported as the abstract on the academic conference.docx
- Supplementary materials/Supplementary Table 5 Characteristics of prospective studies under research (Recruiting and Active).docx
- Supplementary materials/Supplementary Table 6. Treatment-related adverse events of including studies.docx
- Supplementary materials/Captions of Supplementary files.docx
